# Supplementary material for: Ancestry informative alleles captured with reduced representation library sequencing in Theobroma cacao
Source: PLoS One. 2018 Oct 17;13(10):e0203973. doi: 10.1371/journal.pone.0203973 (PMC6192562; doi:10.1371/journal.pone.0203973)
Supplement: S1 Table — (XLSX) [file pone.0203973.s001.xlsx]

## Sheet: Table S1
Table S1. Summary of the accessions of the Theobroma cacao collection used in this study.
Accession	Germplasm origin	Genetic Group	Note
CL 10/11	Clementina Farm, Ecuador	Refractario	May be mixed of both groups and Amelonado
CL 10/3	Clementina Farm, Ecuador	Refractario Group 2
CLM 100	Clementina Farm, Ecuador	Refractario	May be mix of both groups
GS 6	Grenada	Amelonado-Criollo
GS 61	Grenada	Amelonado-Criollo
GU 175/P	French Guiana	Guiana
ICS 1	Trinidad	Amelonado-Criollo
ICS 28	Trinidad	Amelonado-Criollo
ICS 87	Trinidad	Amelonado-Criollo
IMC 6	Iquitos, Peru	Iquitos
IMC 67	Iquitos, Peru	Iquitos
LCT EEN 23	Ecuador	Curaray
LCT EEN 246	Ecuador	Curaray
LCT EEN 31	Ecuador	Curaray
LP 3/29 [POU]	Had. La Paz, Ecuador	Refractario Group 2
LZ 33	Ecuador	Refractario Group 1
M 8 [SUR]	Suriname	Amelonado
NA 189	Rio Nanay	Nanay
NA 26	Rio Nanay	Nanay
NA 68	Rio Nanay	Nanay
RIM 113 [MEX]	Mexico	Amelonado-Criollo
SCA 6	Rio Ucayali, Peru	Contamana
SLC 18	Hda. Santa Lucia, Ecuador	Amelonado
SLC 8	Hda. Santa Lucia, Ecuador	Refractario Group 1
UF 38	Limon in Costa Rica or Almirante in Ecuador	Amelonado	Specific collection site for UF 38 not found
