# Supplementary material for: Ancestry informative alleles captured with reduced representation library sequencing in Theobroma cacao
Source: PLoS One. 2018 Oct 17;13(10):e0203973. doi: 10.1371/journal.pone.0203973 (PMC6192562; doi:10.1371/journal.pone.0203973)
Supplement: S2 Table — (XLSX) [file pone.0203973.s002.xlsx]

## Sheet: Hoja1
Table S2. Summary statistics of genetic diversity of the 7,009 SNPs.
Marker	He	Ho	PIC
loc1	0.117188	0.0625	0.110321
loc2	0.341797	0.3125	0.283384
loc3	0.499512	0.28125	0.374756
loc4	0.358887	0.21875	0.294487
loc5	0.358887	0.21875	0.294487
loc6	0.241699	0.15625	0.21249
loc7	0.241699	0.03125	0.21249
loc8	0.241699	0.03125	0.21249
loc9	0.241699	0.03125	0.21249
loc10	0.21875	0.0625	0.194824
loc11	0.241699	0.03125	0.21249
loc12	0.284668	0.15625	0.24415
loc13	0.117188	0.0625	0.110321
loc14	0.169922	0.125	0.155485
loc15	0.169922	0.125	0.155485
loc16	0.21875	0.1875	0.194824
loc17	0.263672	0.25	0.22891
loc18	0.194824	0.15625	0.175846
loc19	0.194824	0.09375	0.175846
loc20	0.144043	0.09375	0.133669
loc21	0.284668	0.28125	0.24415
loc22	0.304688	0.125	0.25827
loc23	0.169922	0.125	0.155485
loc24	0.429688	0.25	0.337372
loc25	0.241699	0.09375	0.21249
loc26	0.169922	0	0.155485
loc27	0.117188	0.0625	0.110321
loc28	0.476074	0.28125	0.362751
loc29	0.358887	0.09375	0.294487
loc30	0.169922	0.1875	0.155485
loc31	0.358887	0.21875	0.294487
loc32	0.341797	0.3125	0.283384
loc33	0.241699	0.21875	0.21249
loc34	0.5	0.4375	0.375
loc35	0.194824	0.15625	0.175846
loc36	0.144043	0.09375	0.133669
loc37	0.451172	0.5625	0.349394
loc38	0.460449	0.53125	0.354442
loc39	0.482422	0.4375	0.366056
loc40	0.404297	0.3125	0.322569
loc41	0.41748	0.21875	0.330335
loc42	0.263672	0.3125	0.22891
loc43	0.21875	0.1875	0.194824
loc44	0.284668	0.21875	0.24415
loc45	0.304688	0.1875	0.25827
loc46	0.46875	0.5	0.358887
loc47	0.284668	0.28125	0.24415
loc48	0.460449	0.34375	0.354442
loc49	0.358887	0.21875	0.294487
loc50	0.21875	0	0.194824
loc51	0.194824	0.15625	0.175846
loc52	0.358887	0.21875	0.294487
loc53	0.499512	0.40625	0.374756
loc54	0.21875	0.1875	0.194824
loc55	0.263672	0.25	0.22891
loc56	0.169922	0.1875	0.155485
loc57	0.451172	0.25	0.349394
loc58	0.144043	0.15625	0.133669
loc59	0.117188	0	0.110321
loc60	0.429688	0.3125	0.337372
loc61	0.341797	0.25	0.283384
loc62	0.169922	0.125	0.155485
loc63	0.460449	0.40625	0.354442
loc64	0.117188	0	0.110321
loc65	0.144043	0.15625	0.133669
loc66	0.169922	0.0625	0.155485
loc67	0.263672	0.1875	0.22891
loc68	0.194824	0.15625	0.175846
loc69	0.304688	0.25	0.25827
loc70	0.284668	0.03125	0.24415
loc71	0.169922	0.0625	0.155485
loc72	0.21875	0.1875	0.194824
loc73	0.117188	0.0625	0.110321
loc74	0.117188	0.0625	0.110321
loc75	0.375	0	0.304688
loc76	0.117188	0.0625	0.110321
loc77	0.144043	0.15625	0.133669
loc78	0.390137	0.34375	0.314033
loc79	0.144043	0.15625	0.133669
loc80	0.144043	0.15625	0.133669
loc81	0.117188	0	0.110321
loc82	0.117188	0	0.110321
loc83	0.117188	0	0.110321
loc84	0.284668	0.28125	0.24415
loc85	0.117188	0.125	0.110321
loc86	0.404297	0.25	0.322569
loc87	0.194824	0.09375	0.175846
loc88	0.241699	0.03125	0.21249
loc89	0.241699	0.03125	0.21249
loc90	0.429688	0.375	0.337372
loc91	0.495605	0.46875	0.372793
loc92	0.194824	0.15625	0.175846
loc93	0.451172	0.375	0.349394
loc94	0.5	0.25	0.375
loc95	0.117188	0.125	0.110321
loc96	0.194824	0.09375	0.175846
loc97	0.144043	0.09375	0.133669
loc98	0.169922	0.1875	0.155485
loc99	0.476074	0.40625	0.362751
loc100	0.451172	0.5	0.349394
loc101	0.117188	0.125	0.110321
loc102	0.21875	0.25	0.194824
loc103	0.41748	0.59375	0.330335
loc104	0.304688	0.0625	0.25827
loc105	0.21875	0.0625	0.194824
loc106	0.21875	0.0625	0.194824
loc107	0.304688	0.0625	0.25827
loc108	0.440918	0.34375	0.343714
loc109	0.495605	0.09375	0.372793
loc110	0.375	0.3125	0.304688
loc111	0.375	0.3125	0.304688
loc112	0.241699	0.15625	0.21249
loc113	0.169922	0.0625	0.155485
loc114	0.440918	0.53125	0.343714
loc115	0.117188	0.125	0.110321
loc116	0.429688	0.625	0.337372
loc117	0.117188	0.125	0.110321
loc118	0.21875	0.1875	0.194824
loc119	0.440918	0.59375	0.343714
loc120	0.32373	0.28125	0.27133
loc121	0.117188	0.125	0.110321
loc122	0.32373	0.40625	0.27133
loc123	0.492188	0.25	0.371063
loc124	0.460449	0.28125	0.354442
loc125	0.492188	0.25	0.371063
loc126	0.498047	0.3125	0.374022
loc127	0.495605	0.34375	0.372793
loc128	0.46875	0.4375	0.358887
loc129	0.429688	0.3125	0.337372
loc130	0.117188	0.125	0.110321
loc131	0.144043	0.09375	0.133669
loc132	0.117188	0.125	0.110321
loc133	0.482422	0.5	0.366056
loc134	0.482422	0.5	0.366056
loc135	0.440918	0.34375	0.343714
loc136	0.284668	0.28125	0.24415
loc137	0.284668	0.28125	0.24415
loc138	0.284668	0.28125	0.24415
loc139	0.440918	0.40625	0.343714
loc140	0.169922	0.1875	0.155485
loc141	0.487793	0.34375	0.368822
loc142	0.169922	0.125	0.155485
loc143	0.169922	0.0625	0.155485
loc144	0.498047	0.4375	0.374022
loc145	0.194824	0.21875	0.175846
loc146	0.117188	0	0.110321
loc147	0.241699	0.15625	0.21249
loc148	0.194824	0.15625	0.175846
loc149	0.144043	0.03125	0.133669
loc150	0.263672	0.1875	0.22891
loc151	0.440918	0.34375	0.343714
loc152	0.429688	0.3125	0.337372
loc153	0.144043	0.03125	0.133669
loc154	0.194824	0.21875	0.175846
loc155	0.117188	0	0.110321
loc156	0.21875	0.125	0.194824
loc157	0.144043	0.03125	0.133669
loc158	0.144043	0.03125	0.133669
loc159	0.169922	0.0625	0.155485
loc160	0.144043	0.09375	0.133669
loc161	0.144043	0.09375	0.133669
loc162	0.169922	0.1875	0.155485
loc163	0.169922	0.1875	0.155485
loc164	0.117188	0.0625	0.110321
loc165	0.304688	0.3125	0.25827
loc166	0.41748	0.46875	0.330335
loc167	0.194824	0.21875	0.175846
loc168	0.241699	0.28125	0.21249
loc169	0.21875	0.25	0.194824
loc170	0.21875	0.125	0.194824
loc171	0.117188	0.125	0.110321
loc172	0.304688	0.375	0.25827
loc173	0.241699	0.28125	0.21249
loc174	0.194824	0.15625	0.175846
loc175	0.21875	0.25	0.194824
loc176	0.241699	0.28125	0.21249
loc177	0.499512	0.21875	0.374756
loc178	0.263672	0.1875	0.22891
loc179	0.144043	0.15625	0.133669
loc180	0.263672	0.1875	0.22891
loc181	0.284668	0.34375	0.24415
loc182	0.117188	0.125	0.110321
loc183	0.304688	0.3125	0.25827
loc184	0.358887	0.28125	0.294487
loc185	0.358887	0.28125	0.294487
loc186	0.341797	0.1875	0.283384
loc187	0.117188	0.125	0.110321
loc188	0.117188	0	0.110321
loc189	0.476074	0.28125	0.362751
loc190	0.21875	0.1875	0.194824
loc191	0.32373	0.21875	0.27133
loc192	0.117188	0.0625	0.110321
loc193	0.429688	0.3125	0.337372
loc194	0.341797	0.3125	0.283384
loc195	0.41748	0.34375	0.330335
loc196	0.144043	0.09375	0.133669
loc197	0.404297	0.3125	0.322569
loc198	0.476074	0.40625	0.362751
loc199	0.499512	0.34375	0.374756
loc200	0.117188	0.125	0.110321
loc201	0.404297	0.3125	0.322569
loc202	0.144043	0.03125	0.133669
loc203	0.404297	0.3125	0.322569
loc204	0.492188	0.4375	0.371063
loc205	0.144043	0.03125	0.133669
loc206	0.144043	0.03125	0.133669
loc207	0.284668	0.15625	0.24415
loc208	0.5	0.5	0.375
loc209	0.117188	0.125	0.110321
loc210	0.117188	0.125	0.110321
loc211	0.194824	0.15625	0.175846
loc212	0.169922	0.1875	0.155485
loc213	0.169922	0.1875	0.155485
loc214	0.21875	0.1875	0.194824
loc215	0.460449	0.28125	0.354442
loc216	0.117188	0.125	0.110321
loc217	0.194824	0.21875	0.175846
loc218	0.194824	0.21875	0.175846
loc219	0.284668	0.15625	0.24415
loc220	0.144043	0.15625	0.133669
loc221	0.499512	0.28125	0.374756
loc222	0.358887	0.21875	0.294487
loc223	0.169922	0.125	0.155485
loc224	0.487793	0.40625	0.368822
loc225	0.144043	0.09375	0.133669
loc226	0.117188	0	0.110321
loc227	0.440918	0.34375	0.343714
loc228	0.440918	0.34375	0.343714
loc229	0.117188	0.0625	0.110321
loc230	0.358887	0.28125	0.294487
loc231	0.440918	0.21875	0.343714
loc232	0.169922	0.125	0.155485
loc233	0.358887	0.28125	0.294487
loc234	0.144043	0.03125	0.133669
loc235	0.404297	0.0625	0.322569
loc236	0.358887	0.28125	0.294487
loc237	0.404297	0.0625	0.322569
loc238	0.404297	0.0625	0.322569
loc239	0.144043	0.03125	0.133669
loc240	0.404297	0.0625	0.322569
loc241	0.144043	0.09375	0.133669
loc242	0.358887	0.28125	0.294487
loc243	0.358887	0.28125	0.294487
loc244	0.341797	0.25	0.283384
loc245	0.341797	0.125	0.283384
loc246	0.169922	0.125	0.155485
loc247	0.21875	0.125	0.194824
loc248	0.144043	0.03125	0.133669
loc249	0.144043	0.03125	0.133669
loc250	0.117188	0.125	0.110321
loc251	0.495605	0.28125	0.372793
loc252	0.495605	0.28125	0.372793
loc253	0.21875	0.125	0.194824
loc254	0.498047	0.3125	0.374022
loc255	0.117188	0.125	0.110321
loc256	0.169922	0.1875	0.155485
loc257	0.358887	0.46875	0.294487
loc258	0.404297	0.5625	0.322569
loc259	0.492188	0.1875	0.371063
loc260	0.451172	0.1875	0.349394
loc261	0.21875	0.0625	0.194824
loc262	0.169922	0.125	0.155485
loc263	0.429688	0.375	0.337372
loc264	0.476074	0.40625	0.362751
loc265	0.169922	0.125	0.155485
loc266	0.341797	0.25	0.283384
loc267	0.169922	0.125	0.155485
loc268	0.460449	0.28125	0.354442
loc269	0.375	0.1875	0.304688
loc270	0.117188	0.0625	0.110321
loc271	0.144043	0.15625	0.133669
loc272	0.144043	0.15625	0.133669
loc273	0.440918	0.40625	0.343714
loc274	0.341797	0.25	0.283384
loc275	0.144043	0.15625	0.133669
loc276	0.117188	0	0.110321
loc277	0.194824	0.21875	0.175846
loc278	0.194824	0.21875	0.175846
loc279	0.117188	0.125	0.110321
loc280	0.144043	0.15625	0.133669
loc281	0.144043	0.15625	0.133669
loc282	0.194824	0.09375	0.175846
loc283	0.144043	0.15625	0.133669
loc284	0.144043	0.15625	0.133669
loc285	0.487793	0.46875	0.368822
loc286	0.144043	0.03125	0.133669
loc287	0.194824	0.15625	0.175846
loc288	0.390137	0.34375	0.314033
loc289	0.263672	0.25	0.22891
loc290	0.375	0.3125	0.304688
loc291	0.144043	0.15625	0.133669
loc292	0.117188	0.0625	0.110321
loc293	0.117188	0.0625	0.110321
loc294	0.117188	0.0625	0.110321
loc295	0.169922	0.1875	0.155485
loc296	0.169922	0.1875	0.155485
loc297	0.284668	0.34375	0.24415
loc298	0.144043	0.15625	0.133669
loc299	0.169922	0.1875	0.155485
loc300	0.194824	0.21875	0.175846
loc301	0.169922	0.125	0.155485
loc302	0.241699	0.15625	0.21249
loc303	0.41748	0.21875	0.330335
loc304	0.117188	0.0625	0.110321
loc305	0.117188	0.0625	0.110321
loc306	0.117188	0.0625	0.110321
loc307	0.169922	0.125	0.155485
loc308	0.169922	0.125	0.155485
loc309	0.358887	0.15625	0.294487
loc310	0.169922	0.125	0.155485
loc311	0.284668	0.28125	0.24415
loc312	0.358887	0.15625	0.294487
loc313	0.144043	0.15625	0.133669
loc314	0.169922	0.0625	0.155485
loc315	0.169922	0.125	0.155485
loc316	0.358887	0.15625	0.294487
loc317	0.404297	0.0625	0.322569
loc318	0.440918	0.28125	0.343714
loc319	0.263672	0.25	0.22891
loc320	0.21875	0.1875	0.194824
loc321	0.144043	0.09375	0.133669
loc322	0.194824	0.09375	0.175846
loc323	0.169922	0.125	0.155485
loc324	0.498047	0.3125	0.374022
loc325	0.169922	0.125	0.155485
loc326	0.169922	0.125	0.155485
loc327	0.194824	0.15625	0.175846
loc328	0.21875	0.0625	0.194824
loc329	0.169922	0.0625	0.155485
loc330	0.495605	0.21875	0.372793
loc331	0.492188	0.3125	0.371063
loc332	0.144043	0.15625	0.133669
loc333	0.169922	0.0625	0.155485
loc334	0.117188	0	0.110321
loc335	0.495605	0.34375	0.372793
loc336	0.117188	0	0.110321
loc337	0.429688	0.25	0.337372
loc338	0.117188	0	0.110321
loc339	0.241699	0.09375	0.21249
loc340	0.117188	0	0.110321
loc341	0.263672	0.3125	0.22891
loc342	0.21875	0.25	0.194824
loc343	0.32373	0.28125	0.27133
loc344	0.144043	0.15625	0.133669
loc345	0.169922	0.0625	0.155485
loc346	0.169922	0.125	0.155485
loc347	0.169922	0.125	0.155485
loc348	0.169922	0.125	0.155485
loc349	0.169922	0.125	0.155485
loc350	0.5	0.25	0.375
loc351	0.375	0.25	0.304688
loc352	0.144043	0.03125	0.133669
loc353	0.144043	0.03125	0.133669
loc354	0.404297	0.1875	0.322569
loc355	0.117188	0.125	0.110321
loc356	0.263672	0.125	0.22891
loc357	0.241699	0.09375	0.21249
loc358	0.263672	0.125	0.22891
loc359	0.117188	0	0.110321
loc360	0.117188	0	0.110321
loc361	0.404297	0.1875	0.322569
loc362	0.429688	0.3125	0.337372
loc363	0.341797	0.25	0.283384
loc364	0.32373	0.40625	0.27133
loc365	0.32373	0.40625	0.27133
loc366	0.404297	0.3125	0.322569
loc367	0.499512	0.28125	0.374756
loc368	0.41748	0.28125	0.330335
loc369	0.341797	0.25	0.283384
loc370	0.169922	0	0.155485
loc371	0.169922	0	0.155485
loc372	0.117188	0.125	0.110321
loc373	0.241699	0.15625	0.21249
loc374	0.144043	0.15625	0.133669
loc375	0.390137	0.28125	0.314033
loc376	0.32373	0.28125	0.27133
loc377	0.169922	0.0625	0.155485
loc378	0.451172	0.4375	0.349394
loc379	0.144043	0.03125	0.133669
loc380	0.144043	0.03125	0.133669
loc381	0.144043	0.15625	0.133669
loc382	0.390137	0.28125	0.314033
loc383	0.144043	0.15625	0.133669
loc384	0.144043	0.15625	0.133669
loc385	0.194824	0.09375	0.175846
loc386	0.21875	0.25	0.194824
loc387	0.117188	0	0.110321
loc388	0.21875	0.125	0.194824
loc389	0.194824	0.15625	0.175846
loc390	0.169922	0.1875	0.155485
loc391	0.194824	0.15625	0.175846
loc392	0.241699	0.09375	0.21249
loc393	0.194824	0.21875	0.175846
loc394	0.194824	0.15625	0.175846
loc395	0.117188	0.125	0.110321
loc396	0.117188	0.125	0.110321
loc397	0.169922	0.125	0.155485
loc398	0.144043	0.15625	0.133669
loc399	0.169922	0.125	0.155485
loc400	0.144043	0.15625	0.133669
loc401	0.144043	0.15625	0.133669
loc402	0.487793	0.78125	0.368822
loc403	0.440918	0.59375	0.343714
loc404	0.284668	0.15625	0.24415
loc405	0.21875	0.1875	0.194824
loc406	0.284668	0.15625	0.24415
loc407	0.284668	0.15625	0.24415
loc408	0.144043	0.15625	0.133669
loc409	0.144043	0.15625	0.133669
loc410	0.390137	0.46875	0.314033
loc411	0.440918	0.59375	0.343714
loc412	0.46875	0.5625	0.358887
loc413	0.451172	0.625	0.349394
loc414	0.144043	0.15625	0.133669
loc415	0.144043	0.15625	0.133669
loc416	0.144043	0.15625	0.133669
loc417	0.429688	0.5625	0.337372
loc418	0.440918	0.59375	0.343714
loc419	0.429688	0.5625	0.337372
loc420	0.482422	0.25	0.366056
loc421	0.144043	0.15625	0.133669
loc422	0.358887	0.34375	0.294487
loc423	0.263672	0.1875	0.22891
loc424	0.263672	0.1875	0.22891
loc425	0.32373	0.09375	0.27133
loc426	0.284668	0.09375	0.24415
loc427	0.144043	0.15625	0.133669
loc428	0.117188	0.125	0.110321
loc429	0.169922	0.1875	0.155485
loc430	0.263672	0.3125	0.22891
loc431	0.263672	0.3125	0.22891
loc432	0.241699	0.15625	0.21249
loc433	0.263672	0.3125	0.22891
loc434	0.492188	0.375	0.371063
loc435	0.144043	0.09375	0.133669
loc436	0.32373	0.09375	0.27133
loc437	0.341797	0.125	0.283384
loc438	0.451172	0.25	0.349394
loc439	0.117188	0.125	0.110321
loc440	0.117188	0.125	0.110321
loc441	0.284668	0.15625	0.24415
loc442	0.144043	0.03125	0.133669
loc443	0.117188	0	0.110321
loc444	0.117188	0	0.110321
loc445	0.144043	0.03125	0.133669
loc446	0.487793	0.15625	0.368822
loc447	0.487793	0.21875	0.368822
loc448	0.499512	0.21875	0.374756
loc449	0.263672	0.1875	0.22891
loc450	0.263672	0.1875	0.22891
loc451	0.21875	0.1875	0.194824
loc452	0.117188	0.0625	0.110321
loc453	0.169922	0.125	0.155485
loc454	0.358887	0.21875	0.294487
loc455	0.21875	0.125	0.194824
loc456	0.41748	0.34375	0.330335
loc457	0.21875	0.125	0.194824
loc458	0.263672	0.1875	0.22891
loc459	0.341797	0.125	0.283384
loc460	0.241699	0.09375	0.21249
loc461	0.495605	0.15625	0.372793
loc462	0.117188	0.0625	0.110321
loc463	0.117188	0.125	0.110321
loc464	0.117188	0.0625	0.110321
loc465	0.117188	0	0.110321
loc466	0.117188	0.0625	0.110321
loc467	0.341797	0.0625	0.283384
loc468	0.375	0.0625	0.304688
loc469	0.284668	0.15625	0.24415
loc470	0.194824	0.15625	0.175846
loc471	0.117188	0.0625	0.110321
loc472	0.32373	0.21875	0.27133
loc473	0.358887	0.28125	0.294487
loc474	0.144043	0.15625	0.133669
loc475	0.117188	0.125	0.110321
loc476	0.498047	0.25	0.374022
loc477	0.144043	0.15625	0.133669
loc478	0.169922	0.125	0.155485
loc479	0.169922	0.125	0.155485
loc480	0.169922	0.125	0.155485
loc481	0.169922	0.125	0.155485
loc482	0.117188	0.0625	0.110321
loc483	0.284668	0.28125	0.24415
loc484	0.144043	0.15625	0.133669
loc485	0.404297	0.3125	0.322569
loc486	0.284668	0.28125	0.24415
loc487	0.117188	0.125	0.110321
loc488	0.358887	0.28125	0.294487
loc489	0.117188	0.125	0.110321
loc490	0.284668	0.28125	0.24415
loc491	0.144043	0.15625	0.133669
loc492	0.358887	0.28125	0.294487
loc493	0.390137	0.40625	0.314033
loc494	0.390137	0.21875	0.314033
loc495	0.144043	0.09375	0.133669
loc496	0.358887	0.15625	0.294487
loc497	0.144043	0.15625	0.133669
loc498	0.117188	0.125	0.110321
loc499	0.144043	0.15625	0.133669
loc500	0.169922	0.1875	0.155485
loc501	0.404297	0.375	0.322569
loc502	0.390137	0.40625	0.314033
loc503	0.390137	0.46875	0.314033
loc504	0.390137	0.46875	0.314033
loc505	0.404297	0.5	0.322569
loc506	0.499512	0.59375	0.374756
loc507	0.499512	0.59375	0.374756
loc508	0.429688	0.375	0.337372
loc509	0.117188	0.125	0.110321
loc510	0.304688	0.3125	0.25827
loc511	0.304688	0.3125	0.25827
loc512	0.144043	0.15625	0.133669
loc513	0.144043	0.15625	0.133669
loc514	0.263672	0.125	0.22891
loc515	0.451172	0.25	0.349394
loc516	0.304688	0.125	0.25827
loc517	0.194824	0.03125	0.175846
loc518	0.358887	0.28125	0.294487
loc519	0.476074	0.15625	0.362751
loc520	0.263672	0.25	0.22891
loc521	0.390137	0.28125	0.314033
loc522	0.284668	0.21875	0.24415
loc523	0.194824	0.15625	0.175846
loc524	0.304688	0.1875	0.25827
loc525	0.21875	0.1875	0.194824
loc526	0.241699	0.15625	0.21249
loc527	0.169922	0.1875	0.155485
loc528	0.487793	0.46875	0.368822
loc529	0.341797	0.3125	0.283384
loc530	0.476074	0.40625	0.362751
loc531	0.495605	0.21875	0.372793
loc532	0.495605	0.21875	0.372793
loc533	0.495605	0.21875	0.372793
loc534	0.117188	0.125	0.110321
loc535	0.358887	0.21875	0.294487
loc536	0.21875	0.0625	0.194824
loc537	0.263672	0.1875	0.22891
loc538	0.404297	0.1875	0.322569
loc539	0.46875	0.125	0.358887
loc540	0.358887	0.15625	0.294487
loc541	0.144043	0.09375	0.133669
loc542	0.499512	0.40625	0.374756
loc543	0.404297	0.125	0.322569
loc544	0.390137	0.09375	0.314033
loc545	0.498047	0.125	0.374022
loc546	0.482422	0.25	0.366056
loc547	0.46875	0.1875	0.358887
loc548	0.492188	0.375	0.371063
loc549	0.21875	0.1875	0.194824
loc550	0.482422	0.25	0.366056
loc551	0.482422	0.25	0.366056
loc552	0.263672	0.1875	0.22891
loc553	0.194824	0.15625	0.175846
loc554	0.117188	0	0.110321
loc555	0.21875	0.1875	0.194824
loc556	0.21875	0.1875	0.194824
loc557	0.375	0.1875	0.304688
loc558	0.117188	0.0625	0.110321
loc559	0.390137	0.28125	0.314033
loc560	0.32373	0.09375	0.27133
loc561	0.117188	0.0625	0.110321
loc562	0.460449	0.15625	0.354442
loc563	0.117188	0.0625	0.110321
loc564	0.21875	0.1875	0.194824
loc565	0.117188	0.0625	0.110321
loc566	0.241699	0.09375	0.21249
loc567	0.495605	0.34375	0.372793
loc568	0.144043	0.03125	0.133669
loc569	0.144043	0.03125	0.133669
loc570	0.117188	0.125	0.110321
loc571	0.144043	0.03125	0.133669
loc572	0.144043	0.03125	0.133669
loc573	0.144043	0.03125	0.133669
loc574	0.117188	0	0.110321
loc575	0.498047	0.3125	0.374022
loc576	0.284668	0.09375	0.24415
loc577	0.460449	0.28125	0.354442
loc578	0.476074	0.78125	0.362751
loc579	0.476074	0.78125	0.362751
loc580	0.429688	0.625	0.337372
loc581	0.194824	0.21875	0.175846
loc582	0.21875	0.25	0.194824
loc583	0.117188	0.0625	0.110321
loc584	0.21875	0.25	0.194824
loc585	0.390137	0.46875	0.314033
loc586	0.482422	0.8125	0.366056
loc587	0.499512	0.78125	0.374756
loc588	0.304688	0.1875	0.25827
loc589	0.194824	0.21875	0.175846
loc590	0.169922	0.125	0.155485
loc591	0.404297	0.0625	0.322569
loc592	0.460449	0.34375	0.354442
loc593	0.169922	0.125	0.155485
loc594	0.429688	0.125	0.337372
loc595	0.21875	0.1875	0.194824
loc596	0.144043	0.03125	0.133669
loc597	0.144043	0.09375	0.133669
loc598	0.144043	0.15625	0.133669
loc599	0.487793	0.40625	0.368822
loc600	0.144043	0.15625	0.133669
loc601	0.404297	0.4375	0.322569
loc602	0.404297	0.4375	0.322569
loc603	0.499512	0.40625	0.374756
loc604	0.144043	0.03125	0.133669
loc605	0.144043	0.03125	0.133669
loc606	0.241699	0.09375	0.21249
loc607	0.144043	0.03125	0.133669
loc608	0.41748	0.21875	0.330335
loc609	0.117188	0.125	0.110321
loc610	0.492188	0.375	0.371063
loc611	0.487793	0.34375	0.368822
loc612	0.495605	0.34375	0.372793
loc613	0.241699	0.09375	0.21249
loc614	0.495605	0.34375	0.372793
loc615	0.284668	0.21875	0.24415
loc616	0.487793	0.34375	0.368822
loc617	0.21875	0.25	0.194824
loc618	0.32373	0.28125	0.27133
loc619	0.304688	0.3125	0.25827
loc620	0.46875	0.375	0.358887
loc621	0.117188	0	0.110321
loc622	0.341797	0.3125	0.283384
loc623	0.404297	0.3125	0.322569
loc624	0.284668	0.21875	0.24415
loc625	0.492188	0.3125	0.371063
loc626	0.241699	0.21875	0.21249
loc627	0.241699	0.21875	0.21249
loc628	0.241699	0.21875	0.21249
loc629	0.21875	0.125	0.194824
loc630	0.241699	0.21875	0.21249
loc631	0.117188	0	0.110321
loc632	0.194824	0.15625	0.175846
loc633	0.194824	0.15625	0.175846
loc634	0.487793	0.03125	0.368822
loc635	0.194824	0.09375	0.175846
loc636	0.32373	0.28125	0.27133
loc637	0.21875	0.1875	0.194824
loc638	0.144043	0.09375	0.133669
loc639	0.476074	0.28125	0.362751
loc640	0.169922	0.0625	0.155485
loc641	0.284668	0.09375	0.24415
loc642	0.487793	0.28125	0.368822
loc643	0.117188	0	0.110321
loc644	0.169922	0.0625	0.155485
loc645	0.144043	0.09375	0.133669
loc646	0.499512	0.40625	0.374756
loc647	0.144043	0.09375	0.133669
loc648	0.144043	0.09375	0.133669
loc649	0.117188	0.0625	0.110321
loc650	0.169922	0.0625	0.155485
loc651	0.32373	0.15625	0.27133
loc652	0.304688	0.1875	0.25827
loc653	0.492188	0.3125	0.371063
loc654	0.46875	0.3125	0.358887
loc655	0.263672	0.3125	0.22891
loc656	0.495605	0.21875	0.372793
loc657	0.476074	0.34375	0.362751
loc658	0.194824	0.09375	0.175846
loc659	0.32373	0.40625	0.27133
loc660	0.117188	0.125	0.110321
loc661	0.21875	0.1875	0.194824
loc662	0.304688	0.0625	0.25827
loc663	0.21875	0.25	0.194824
loc664	0.169922	0.125	0.155485
loc665	0.194824	0.09375	0.175846
loc666	0.404297	0.1875	0.322569
loc667	0.404297	0.1875	0.322569
loc668	0.429688	0.3125	0.337372
loc669	0.358887	0.46875	0.294487
loc670	0.390137	0.34375	0.314033
loc671	0.390137	0.34375	0.314033
loc672	0.32373	0.15625	0.27133
loc673	0.390137	0.34375	0.314033
loc674	0.390137	0.34375	0.314033
loc675	0.390137	0.34375	0.314033
loc676	0.487793	0.34375	0.368822
loc677	0.194824	0.15625	0.175846
loc678	0.429688	0.25	0.337372
loc679	0.144043	0.15625	0.133669
loc680	0.263672	0.25	0.22891
loc681	0.404297	0.3125	0.322569
loc682	0.21875	0.0625	0.194824
loc683	0.46875	0.125	0.358887
loc684	0.169922	0.0625	0.155485
loc685	0.451172	0.625	0.349394
loc686	0.194824	0.21875	0.175846
loc687	0.499512	0.65625	0.374756
loc688	0.194824	0.21875	0.175846
loc689	0.21875	0.1875	0.194824
loc690	0.32373	0.28125	0.27133
loc691	0.144043	0.09375	0.133669
loc692	0.375	0.375	0.304688
loc693	0.169922	0.125	0.155485
loc694	0.440918	0.28125	0.343714
loc695	0.440918	0.28125	0.343714
loc696	0.32373	0.15625	0.27133
loc697	0.169922	0.125	0.155485
loc698	0.117188	0.0625	0.110321
loc699	0.404297	0.1875	0.322569
loc700	0.498047	0.125	0.374022
loc701	0.32373	0.09375	0.27133
loc702	0.341797	0.125	0.283384
loc703	0.498047	0.1875	0.374022
loc704	0.341797	0.125	0.283384
loc705	0.32373	0.15625	0.27133
loc706	0.451172	0.125	0.349394
loc707	0.241699	0.09375	0.21249
loc708	0.241699	0.09375	0.21249
loc709	0.358887	0.34375	0.294487
loc710	0.117188	0.125	0.110321
loc711	0.194824	0.03125	0.175846
loc712	0.194824	0.21875	0.175846
loc713	0.117188	0.0625	0.110321
loc714	0.117188	0.0625	0.110321
loc715	0.429688	0.1875	0.337372
loc716	0.390137	0.15625	0.314033
loc717	0.304688	0.25	0.25827
loc718	0.117188	0	0.110321
loc719	0.492188	0.8125	0.371063
loc720	0.451172	0.3125	0.349394
loc721	0.358887	0.21875	0.294487
loc722	0.476074	0.21875	0.362751
loc723	0.304688	0.1875	0.25827
loc724	0.117188	0	0.110321
loc725	0.263672	0.125	0.22891
loc726	0.284668	0.03125	0.24415
loc727	0.41748	0.34375	0.330335
loc728	0.499512	0.34375	0.374756
loc729	0.375	0.3125	0.304688
loc730	0.32373	0.28125	0.27133
loc731	0.495605	0.34375	0.372793
loc732	0.241699	0.15625	0.21249
loc733	0.144043	0.15625	0.133669
loc734	0.440918	0.15625	0.343714
loc735	0.440918	0.15625	0.343714
loc736	0.460449	0.21875	0.354442
loc737	0.144043	0.09375	0.133669
loc738	0.482422	0.375	0.366056
loc739	0.476074	0.46875	0.362751
loc740	0.117188	0	0.110321
loc741	0.460449	0.46875	0.354442
loc742	0.46875	0.375	0.358887
loc743	0.117188	0	0.110321
loc744	0.117188	0	0.110321
loc745	0.169922	0.0625	0.155485
loc746	0.460449	0.46875	0.354442
loc747	0.476074	0.46875	0.362751
loc748	0.482422	0.3125	0.366056
loc749	0.341797	0.125	0.283384
loc750	0.169922	0.0625	0.155485
loc751	0.144043	0.15625	0.133669
loc752	0.169922	0.0625	0.155485
loc753	0.476074	0.53125	0.362751
loc754	0.117188	0	0.110321
loc755	0.169922	0.1875	0.155485
loc756	0.117188	0	0.110321
loc757	0.263672	0.1875	0.22891
loc758	0.263672	0.1875	0.22891
loc759	0.41748	0.28125	0.330335
loc760	0.404297	0.25	0.322569
loc761	0.284668	0.15625	0.24415
loc762	0.263672	0.1875	0.22891
loc763	0.21875	0.1875	0.194824
loc764	0.284668	0.15625	0.24415
loc765	0.194824	0.09375	0.175846
loc766	0.41748	0.28125	0.330335
loc767	0.429688	0.3125	0.337372
loc768	0.144043	0.09375	0.133669
loc769	0.144043	0.09375	0.133669
loc770	0.375	0.1875	0.304688
loc771	0.21875	0.125	0.194824
loc772	0.284668	0.09375	0.24415
loc773	0.117188	0	0.110321
loc774	0.117188	0.125	0.110321
loc775	0.41748	0.21875	0.330335
loc776	0.144043	0.09375	0.133669
loc777	0.404297	0.25	0.322569
loc778	0.284668	0.15625	0.24415
loc779	0.263672	0.1875	0.22891
loc780	0.390137	0.21875	0.314033
loc781	0.144043	0.09375	0.133669
loc782	0.284668	0.21875	0.24415
loc783	0.263672	0.1875	0.22891
loc784	0.194824	0.15625	0.175846
loc785	0.169922	0.1875	0.155485
loc786	0.32373	0.28125	0.27133
loc787	0.440918	0.28125	0.343714
loc788	0.487793	0.28125	0.368822
loc789	0.241699	0.15625	0.21249
loc790	0.429688	0.3125	0.337372
loc791	0.241699	0.15625	0.21249
loc792	0.487793	0.34375	0.368822
loc793	0.284668	0.15625	0.24415
loc794	0.263672	0.1875	0.22891
loc795	0.241699	0.15625	0.21249
loc796	0.451172	0.25	0.349394
loc797	0.482422	0.375	0.366056
loc798	0.284668	0.21875	0.24415
loc799	0.304688	0.1875	0.25827
loc800	0.263672	0.1875	0.22891
loc801	0.487793	0.46875	0.368822
loc802	0.487793	0.53125	0.368822
loc803	0.194824	0.21875	0.175846
loc804	0.304688	0.1875	0.25827
loc805	0.46875	0.1875	0.358887
loc806	0.460449	0.15625	0.354442
loc807	0.460449	0.03125	0.354442
loc808	0.144043	0.03125	0.133669
loc809	0.375	0.0625	0.304688
loc810	0.284668	0.15625	0.24415
loc811	0.32373	0.28125	0.27133
loc812	0.460449	0.21875	0.354442
loc813	0.460449	0.21875	0.354442
loc814	0.46875	0.25	0.358887
loc815	0.284668	0.15625	0.24415
loc816	0.144043	0.09375	0.133669
loc817	0.144043	0.09375	0.133669
loc818	0.144043	0.03125	0.133669
loc819	0.169922	0.0625	0.155485
loc820	0.194824	0.15625	0.175846
loc821	0.117188	0.125	0.110321
loc822	0.144043	0.03125	0.133669
loc823	0.375	0.125	0.304688
loc824	0.144043	0.03125	0.133669
loc825	0.169922	0	0.155485
loc826	0.284668	0.15625	0.24415
loc827	0.492188	0.3125	0.371063
loc828	0.390137	0.28125	0.314033
loc829	0.304688	0.1875	0.25827
loc830	0.390137	0.28125	0.314033
loc831	0.117188	0.125	0.110321
loc832	0.284668	0.21875	0.24415
loc833	0.241699	0.21875	0.21249
loc834	0.390137	0.28125	0.314033
loc835	0.404297	0.3125	0.322569
loc836	0.241699	0.21875	0.21249
loc837	0.390137	0.28125	0.314033
loc838	0.284668	0.15625	0.24415
loc839	0.476074	0.28125	0.362751
loc840	0.263672	0.1875	0.22891
loc841	0.117188	0.125	0.110321
loc842	0.263672	0.1875	0.22891
loc843	0.404297	0.3125	0.322569
loc844	0.263672	0.1875	0.22891
loc845	0.144043	0.09375	0.133669
loc846	0.21875	0.125	0.194824
loc847	0.21875	0.1875	0.194824
loc848	0.117188	0	0.110321
loc849	0.284668	0.21875	0.24415
loc850	0.117188	0.125	0.110321
loc851	0.117188	0.125	0.110321
loc852	0.169922	0.1875	0.155485
loc853	0.495605	0.40625	0.372793
loc854	0.46875	0.4375	0.358887
loc855	0.284668	0.28125	0.24415
loc856	0.169922	0.0625	0.155485
loc857	0.169922	0.0625	0.155485
loc858	0.144043	0.03125	0.133669
loc859	0.21875	0	0.194824
loc860	0.46875	0.375	0.358887
loc861	0.476074	0.40625	0.362751
loc862	0.21875	0.125	0.194824
loc863	0.117188	0.0625	0.110321
loc864	0.117188	0.0625	0.110321
loc865	0.284668	0.15625	0.24415
loc866	0.144043	0.15625	0.133669
loc867	0.375	0.1875	0.304688
loc868	0.375	0.1875	0.304688
loc869	0.169922	0.0625	0.155485
loc870	0.169922	0.1875	0.155485
loc871	0.169922	0.125	0.155485
loc872	0.482422	0.375	0.366056
loc873	0.194824	0.15625	0.175846
loc874	0.144043	0.15625	0.133669
loc875	0.169922	0.125	0.155485
loc876	0.284668	0.15625	0.24415
loc877	0.263672	0.0625	0.22891
loc878	0.284668	0.15625	0.24415
loc879	0.169922	0.125	0.155485
loc880	0.498047	0.375	0.374022
loc881	0.169922	0.1875	0.155485
loc882	0.495605	0.34375	0.372793
loc883	0.498047	0.3125	0.374022
loc884	0.117188	0.125	0.110321
loc885	0.304688	0.125	0.25827
loc886	0.499512	0.34375	0.374756
loc887	0.498047	0.375	0.374022
loc888	0.117188	0	0.110321
loc889	0.117188	0	0.110321
loc890	0.495605	0.40625	0.372793
loc891	0.304688	0.125	0.25827
loc892	0.499512	0.34375	0.374756
loc893	0.358887	0.21875	0.294487
loc894	0.117188	0	0.110321
loc895	0.304688	0.125	0.25827
loc896	0.144043	0.09375	0.133669
loc897	0.194824	0.09375	0.175846
loc898	0.144043	0.09375	0.133669
loc899	0.263672	0.1875	0.22891
loc900	0.21875	0.125	0.194824
loc901	0.117188	0	0.110321
loc902	0.304688	0.125	0.25827
loc903	0.498047	0.375	0.374022
loc904	0.263672	0.1875	0.22891
loc905	0.263672	0.0625	0.22891
loc906	0.263672	0.1875	0.22891
loc907	0.498047	0.25	0.374022
loc908	0.117188	0	0.110321
loc909	0.487793	0.34375	0.368822
loc910	0.492188	0.375	0.371063
loc911	0.358887	0.21875	0.294487
loc912	0.284668	0.15625	0.24415
loc913	0.21875	0.1875	0.194824
loc914	0.304688	0.1875	0.25827
loc915	0.144043	0.09375	0.133669
loc916	0.241699	0.15625	0.21249
loc917	0.375	0.3125	0.304688
loc918	0.144043	0.15625	0.133669
loc919	0.284668	0.34375	0.24415
loc920	0.144043	0.15625	0.133669
loc921	0.263672	0.3125	0.22891
loc922	0.263672	0.125	0.22891
loc923	0.144043	0.15625	0.133669
loc924	0.117188	0.0625	0.110321
loc925	0.169922	0.1875	0.155485
loc926	0.495605	0.46875	0.372793
loc927	0.117188	0.125	0.110321
loc928	0.169922	0.1875	0.155485
loc929	0.117188	0.125	0.110321
loc930	0.144043	0.15625	0.133669
loc931	0.169922	0.125	0.155485
loc932	0.194824	0.21875	0.175846
loc933	0.117188	0.0625	0.110321
loc934	0.341797	0.125	0.283384
loc935	0.144043	0.15625	0.133669
loc936	0.117188	0.0625	0.110321
loc937	0.144043	0.15625	0.133669
loc938	0.263672	0.125	0.22891
loc939	0.144043	0.15625	0.133669
loc940	0.241699	0.21875	0.21249
loc941	0.241699	0.21875	0.21249
loc942	0.194824	0.21875	0.175846
loc943	0.169922	0.1875	0.155485
loc944	0.169922	0.1875	0.155485
loc945	0.144043	0.15625	0.133669
loc946	0.169922	0.1875	0.155485
loc947	0.194824	0.15625	0.175846
loc948	0.144043	0.15625	0.133669
loc949	0.144043	0.15625	0.133669
loc950	0.21875	0	0.194824
loc951	0.194824	0.09375	0.175846
loc952	0.194824	0.09375	0.175846
loc953	0.169922	0.0625	0.155485
loc954	0.482422	0.5	0.366056
loc955	0.460449	0.53125	0.354442
loc956	0.460449	0.53125	0.354442
loc957	0.284668	0.21875	0.24415
loc958	0.304688	0.25	0.25827
loc959	0.46875	0.375	0.358887
loc960	0.341797	0.3125	0.283384
loc961	0.404297	0.5	0.322569
loc962	0.304688	0.3125	0.25827
loc963	0.482422	0.4375	0.366056
loc964	0.117188	0	0.110321
loc965	0.498047	0.375	0.374022
loc966	0.21875	0.125	0.194824
loc967	0.21875	0.125	0.194824
loc968	0.194824	0.09375	0.175846
loc969	0.169922	0.125	0.155485
loc970	0.169922	0.125	0.155485
loc971	0.21875	0.125	0.194824
loc972	0.358887	0.21875	0.294487
loc973	0.169922	0.0625	0.155485
loc974	0.169922	0.0625	0.155485
loc975	0.144043	0.09375	0.133669
loc976	0.41748	0.28125	0.330335
loc977	0.169922	0.1875	0.155485
loc978	0.169922	0.1875	0.155485
loc979	0.263672	0.125	0.22891
loc980	0.169922	0.0625	0.155485
loc981	0.117188	0	0.110321
loc982	0.241699	0.15625	0.21249
loc983	0.117188	0	0.110321
loc984	0.144043	0.03125	0.133669
loc985	0.495605	0.40625	0.372793
loc986	0.263672	0.1875	0.22891
loc987	0.263672	0.1875	0.22891
loc988	0.263672	0.1875	0.22891
loc989	0.21875	0.0625	0.194824
loc990	0.498047	0.4375	0.374022
loc991	0.404297	0.1875	0.322569
loc992	0.144043	0.09375	0.133669
loc993	0.41748	0.28125	0.330335
loc994	0.144043	0.09375	0.133669
loc995	0.117188	0	0.110321
loc996	0.341797	0.4375	0.283384
loc997	0.284668	0.34375	0.24415
loc998	0.144043	0.03125	0.133669
loc999	0.498047	0.4375	0.374022
loc1000	0.358887	0.09375	0.294487
loc1001	0.499512	0.34375	0.374756
loc1002	0.492188	0.4375	0.371063
loc1003	0.404297	0.3125	0.322569
loc1004	0.482422	0.3125	0.366056
loc1005	0.284668	0.21875	0.24415
loc1006	0.487793	0.40625	0.368822
loc1007	0.117188	0.125	0.110321
loc1008	0.117188	0.125	0.110321
loc1009	0.21875	0.125	0.194824
loc1010	0.263672	0.1875	0.22891
loc1011	0.194824	0.09375	0.175846
loc1012	0.194824	0.09375	0.175846
loc1013	0.194824	0.09375	0.175846
loc1014	0.284668	0.15625	0.24415
loc1015	0.5	0.3125	0.375
loc1016	0.499512	0.34375	0.374756
loc1017	0.499512	0.34375	0.374756
loc1018	0.495605	0.34375	0.372793
loc1019	0.495605	0.34375	0.372793
loc1020	0.304688	0.1875	0.25827
loc1021	0.499512	0.46875	0.374756
loc1022	0.263672	0.1875	0.22891
loc1023	0.169922	0.125	0.155485
loc1024	0.117188	0	0.110321
loc1025	0.499512	0.40625	0.374756
loc1026	0.117188	0	0.110321
loc1027	0.404297	0.25	0.322569
loc1028	0.117188	0	0.110321
loc1029	0.429688	0.0625	0.337372
loc1030	0.404297	0.125	0.322569
loc1031	0.451172	0.1875	0.349394
loc1032	0.117188	0	0.110321
loc1033	0.117188	0.0625	0.110321
loc1034	0.390137	0.34375	0.314033
loc1035	0.117188	0.0625	0.110321
loc1036	0.144043	0.03125	0.133669
loc1037	0.194824	0.15625	0.175846
loc1038	0.21875	0.125	0.194824
loc1039	0.375	0.3125	0.304688
loc1040	0.21875	0.125	0.194824
loc1041	0.241699	0.09375	0.21249
loc1042	0.21875	0.125	0.194824
loc1043	0.21875	0.125	0.194824
loc1044	0.241699	0.09375	0.21249
loc1045	0.476074	0.28125	0.362751
loc1046	0.117188	0.0625	0.110321
loc1047	0.451172	0.25	0.349394
loc1048	0.241699	0.09375	0.21249
loc1049	0.451172	0.25	0.349394
loc1050	0.358887	0.21875	0.294487
loc1051	0.117188	0.0625	0.110321
loc1052	0.144043	0.09375	0.133669
loc1053	0.358887	0.28125	0.294487
loc1054	0.32373	0.28125	0.27133
loc1055	0.117188	0	0.110321
loc1056	0.117188	0	0.110321
loc1057	0.117188	0	0.110321
loc1058	0.341797	0.3125	0.283384
loc1059	0.375	0.375	0.304688
loc1060	0.375	0.375	0.304688
loc1061	0.144043	0.03125	0.133669
loc1062	0.41748	0.21875	0.330335
loc1063	0.117188	0.0625	0.110321
loc1064	0.284668	0.28125	0.24415
loc1065	0.284668	0.15625	0.24415
loc1066	0.341797	0.1875	0.283384
loc1067	0.194824	0.21875	0.175846
loc1068	0.284668	0.34375	0.24415
loc1069	0.117188	0.125	0.110321
loc1070	0.194824	0.21875	0.175846
loc1071	0.284668	0.34375	0.24415
loc1072	0.32373	0.21875	0.27133
loc1073	0.241699	0.28125	0.21249
loc1074	0.241699	0.15625	0.21249
loc1075	0.304688	0.1875	0.25827
loc1076	0.451172	0.4375	0.349394
loc1077	0.440918	0.46875	0.343714
loc1078	0.451172	0.4375	0.349394
loc1079	0.451172	0.4375	0.349394
loc1080	0.429688	0.375	0.337372
loc1081	0.117188	0	0.110321
loc1082	0.169922	0.0625	0.155485
loc1083	0.117188	0.0625	0.110321
loc1084	0.117188	0	0.110321
loc1085	0.482422	0.375	0.366056
loc1086	0.482422	0.375	0.366056
loc1087	0.241699	0.03125	0.21249
loc1088	0.241699	0.15625	0.21249
loc1089	0.46875	0.4375	0.358887
loc1090	0.46875	0.4375	0.358887
loc1091	0.460449	0.40625	0.354442
loc1092	0.498047	0.5	0.374022
loc1093	0.487793	0.53125	0.368822
loc1094	0.492188	0.5625	0.371063
loc1095	0.46875	0.4375	0.358887
loc1096	0.46875	0.4375	0.358887
loc1097	0.358887	0.09375	0.294487
loc1098	0.304688	0.3125	0.25827
loc1099	0.241699	0.21875	0.21249
loc1100	0.482422	0.25	0.366056
loc1101	0.117188	0.0625	0.110321
loc1102	0.304688	0.3125	0.25827
loc1103	0.284668	0.28125	0.24415
loc1104	0.495605	0.28125	0.372793
loc1105	0.263672	0.0625	0.22891
loc1106	0.476074	0.28125	0.362751
loc1107	0.476074	0.28125	0.362751
loc1108	0.263672	0.0625	0.22891
loc1109	0.476074	0.28125	0.362751
loc1110	0.476074	0.28125	0.362751
loc1111	0.5	0.3125	0.375
loc1112	0.263672	0.0625	0.22891
loc1113	0.117188	0	0.110321
loc1114	0.499512	0.28125	0.374756
loc1115	0.482422	0.125	0.366056
loc1116	0.194824	0.03125	0.175846
loc1117	0.32373	0.09375	0.27133
loc1118	0.144043	0.03125	0.133669
loc1119	0.375	0.0625	0.304688
loc1120	0.375	0.0625	0.304688
loc1121	0.487793	0.28125	0.368822
loc1122	0.144043	0.03125	0.133669
loc1123	0.241699	0.15625	0.21249
loc1124	0.32373	0.21875	0.27133
loc1125	0.358887	0.09375	0.294487
loc1126	0.304688	0.1875	0.25827
loc1127	0.144043	0.03125	0.133669
loc1128	0.487793	0.28125	0.368822
loc1129	0.263672	0.1875	0.22891
loc1130	0.482422	0.3125	0.366056
loc1131	0.21875	0.25	0.194824
loc1132	0.117188	0	0.110321
loc1133	0.241699	0.09375	0.21249
loc1134	0.21875	0.125	0.194824
loc1135	0.390137	0.15625	0.314033
loc1136	0.21875	0.25	0.194824
loc1137	0.117188	0.0625	0.110321
loc1138	0.375	0.3125	0.304688
loc1139	0.241699	0.09375	0.21249
loc1140	0.5	0.4375	0.375
loc1141	0.375	0.3125	0.304688
loc1142	0.144043	0.03125	0.133669
loc1143	0.263672	0.125	0.22891
loc1144	0.341797	0.1875	0.283384
loc1145	0.117188	0.0625	0.110321
loc1146	0.117188	0.0625	0.110321
loc1147	0.144043	0.03125	0.133669
loc1148	0.429688	0.25	0.337372
loc1149	0.358887	0.15625	0.294487
loc1150	0.498047	0.3125	0.374022
loc1151	0.429688	0.3125	0.337372
loc1152	0.241699	0.28125	0.21249
loc1153	0.5	0.375	0.375
loc1154	0.169922	0	0.155485
loc1155	0.169922	0	0.155485
loc1156	0.358887	0.28125	0.294487
loc1157	0.21875	0.125	0.194824
loc1158	0.495605	0.28125	0.372793
loc1159	0.495605	0.28125	0.372793
loc1160	0.284668	0.15625	0.24415
loc1161	0.41748	0.40625	0.330335
loc1162	0.499512	0.34375	0.374756
loc1163	0.499512	0.34375	0.374756
loc1164	0.341797	0.25	0.283384
loc1165	0.241699	0.15625	0.21249
loc1166	0.499512	0.34375	0.374756
loc1167	0.169922	0.0625	0.155485
loc1168	0.144043	0.09375	0.133669
loc1169	0.476074	0.15625	0.362751
loc1170	0.375	0.1875	0.304688
loc1171	0.498047	0.25	0.374022
loc1172	0.460449	0.28125	0.354442
loc1173	0.284668	0.21875	0.24415
loc1174	0.41748	0.09375	0.330335
loc1175	0.144043	0.09375	0.133669
loc1176	0.304688	0	0.25827
loc1177	0.492188	0.3125	0.371063
loc1178	0.487793	0.34375	0.368822
loc1179	0.451172	0.3125	0.349394
loc1180	0.375	0.3125	0.304688
loc1181	0.117188	0.125	0.110321
loc1182	0.117188	0	0.110321
loc1183	0.117188	0.0625	0.110321
loc1184	0.32373	0.15625	0.27133
loc1185	0.117188	0	0.110321
loc1186	0.32373	0.09375	0.27133
loc1187	0.194824	0.03125	0.175846
loc1188	0.492188	0.25	0.371063
loc1189	0.495605	0.28125	0.372793
loc1190	0.263672	0.125	0.22891
loc1191	0.117188	0.125	0.110321
loc1192	0.263672	0.125	0.22891
loc1193	0.390137	0.15625	0.314033
loc1194	0.487793	0.28125	0.368822
loc1195	0.487793	0.28125	0.368822
loc1196	0.194824	0.03125	0.175846
loc1197	0.358887	0.15625	0.294487
loc1198	0.144043	0.09375	0.133669
loc1199	0.169922	0.125	0.155485
loc1200	0.451172	0.3125	0.349394
loc1201	0.482422	0.4375	0.366056
loc1202	0.451172	0.3125	0.349394
loc1203	0.46875	0.25	0.358887
loc1204	0.169922	0.0625	0.155485
loc1205	0.460449	0.28125	0.354442
loc1206	0.460449	0.28125	0.354442
loc1207	0.169922	0.125	0.155485
loc1208	0.358887	0.09375	0.294487
loc1209	0.375	0.1875	0.304688
loc1210	0.144043	0.09375	0.133669
loc1211	0.194824	0.09375	0.175846
loc1212	0.194824	0.09375	0.175846
loc1213	0.194824	0.03125	0.175846
loc1214	0.284668	0.03125	0.24415
loc1215	0.404297	0.1875	0.322569
loc1216	0.429688	0.375	0.337372
loc1217	0.21875	0.125	0.194824
loc1218	0.144043	0.15625	0.133669
loc1219	0.117188	0.125	0.110321
loc1220	0.117188	0.125	0.110321
loc1221	0.117188	0.0625	0.110321
loc1222	0.404297	0.0625	0.322569
loc1223	0.404297	0.0625	0.322569
loc1224	0.169922	0.125	0.155485
loc1225	0.41748	0.21875	0.330335
loc1226	0.404297	0.25	0.322569
loc1227	0.169922	0.0625	0.155485
loc1228	0.117188	0.125	0.110321
loc1229	0.117188	0.125	0.110321
loc1230	0.117188	0	0.110321
loc1231	0.169922	0.0625	0.155485
loc1232	0.5	0.3125	0.375
loc1233	0.5	0.3125	0.375
loc1234	0.117188	0	0.110321
loc1235	0.21875	0.0625	0.194824
loc1236	0.169922	0.0625	0.155485
loc1237	0.117188	0	0.110321
loc1238	0.390137	0.28125	0.314033
loc1239	0.194824	0.09375	0.175846
loc1240	0.194824	0.09375	0.175846
loc1241	0.117188	0.125	0.110321
loc1242	0.498047	0.4375	0.374022
loc1243	0.487793	0.40625	0.368822
loc1244	0.487793	0.40625	0.368822
loc1245	0.498047	0.375	0.374022
loc1246	0.390137	0.21875	0.314033
loc1247	0.487793	0.40625	0.368822
loc1248	0.492188	0.875	0.371063
loc1249	0.117188	0.125	0.110321
loc1250	0.117188	0.125	0.110321
loc1251	0.169922	0.0625	0.155485
loc1252	0.21875	0.0625	0.194824
loc1253	0.21875	0.0625	0.194824
loc1254	0.169922	0	0.155485
loc1255	0.404297	0.25	0.322569
loc1256	0.404297	0.25	0.322569
loc1257	0.404297	0.25	0.322569
loc1258	0.476074	0.28125	0.362751
loc1259	0.404297	0.25	0.322569
loc1260	0.390137	0.21875	0.314033
loc1261	0.404297	0.25	0.322569
loc1262	0.144043	0.09375	0.133669
loc1263	0.429688	0.1875	0.337372
loc1264	0.451172	0.5625	0.349394
loc1265	0.144043	0.15625	0.133669
loc1266	0.144043	0.15625	0.133669
loc1267	0.390137	0.40625	0.314033
loc1268	0.498047	0.5625	0.374022
loc1269	0.144043	0.09375	0.133669
loc1270	0.5	0.625	0.375
loc1271	0.144043	0.03125	0.133669
loc1272	0.263672	0.0625	0.22891
loc1273	0.144043	0.03125	0.133669
loc1274	0.117188	0.125	0.110321
loc1275	0.169922	0.125	0.155485
loc1276	0.460449	0.34375	0.354442
loc1277	0.117188	0	0.110321
loc1278	0.169922	0	0.155485
loc1279	0.169922	0.1875	0.155485
loc1280	0.117188	0.125	0.110321
loc1281	0.144043	0.03125	0.133669
loc1282	0.263672	0.1875	0.22891
loc1283	0.482422	0.25	0.366056
loc1284	0.117188	0.0625	0.110321
loc1285	0.241699	0.28125	0.21249
loc1286	0.460449	0.40625	0.354442
loc1287	0.241699	0.28125	0.21249
loc1288	0.429688	0.1875	0.337372
loc1289	0.404297	0.1875	0.322569
loc1290	0.46875	0.25	0.358887
loc1291	0.492188	0.1875	0.371063
loc1292	0.169922	0.0625	0.155485
loc1293	0.476074	0.21875	0.362751
loc1294	0.169922	0.0625	0.155485
loc1295	0.21875	0.125	0.194824
loc1296	0.390137	0.28125	0.314033
loc1297	0.117188	0.0625	0.110321
loc1298	0.21875	0.25	0.194824
loc1299	0.241699	0.28125	0.21249
loc1300	0.499512	0.21875	0.374756
loc1301	0.358887	0.21875	0.294487
loc1302	0.263672	0.3125	0.22891
loc1303	0.263672	0.3125	0.22891
loc1304	0.263672	0.3125	0.22891
loc1305	0.194824	0.21875	0.175846
loc1306	0.144043	0.15625	0.133669
loc1307	0.499512	0.28125	0.374756
loc1308	0.375	0.1875	0.304688
loc1309	0.194824	0.09375	0.175846
loc1310	0.390137	0.21875	0.314033
loc1311	0.304688	0.25	0.25827
loc1312	0.429688	0.1875	0.337372
loc1313	0.429688	0.1875	0.337372
loc1314	0.304688	0.25	0.25827
loc1315	0.304688	0.25	0.25827
loc1316	0.476074	0.34375	0.362751
loc1317	0.241699	0.09375	0.21249
loc1318	0.144043	0.09375	0.133669
loc1319	0.144043	0.09375	0.133669
loc1320	0.117188	0.125	0.110321
loc1321	0.21875	0.0625	0.194824
loc1322	0.194824	0.09375	0.175846
loc1323	0.169922	0.0625	0.155485
loc1324	0.390137	0.21875	0.314033
loc1325	0.169922	0.0625	0.155485
loc1326	0.144043	0.09375	0.133669
loc1327	0.144043	0.09375	0.133669
loc1328	0.284668	0.15625	0.24415
loc1329	0.21875	0.25	0.194824
loc1330	0.21875	0.25	0.194824
loc1331	0.194824	0.15625	0.175846
loc1332	0.144043	0.15625	0.133669
loc1333	0.492188	0.125	0.371063
loc1334	0.117188	0.0625	0.110321
loc1335	0.41748	0.21875	0.330335
loc1336	0.41748	0.21875	0.330335
loc1337	0.284668	0.09375	0.24415
loc1338	0.263672	0.1875	0.22891
loc1339	0.21875	0.125	0.194824
loc1340	0.460449	0.28125	0.354442
loc1341	0.117188	0.0625	0.110321
loc1342	0.117188	0	0.110321
loc1343	0.284668	0.34375	0.24415
loc1344	0.144043	0.15625	0.133669
loc1345	0.284668	0.34375	0.24415
loc1346	0.263672	0.1875	0.22891
loc1347	0.194824	0.21875	0.175846
loc1348	0.241699	0.03125	0.21249
loc1349	0.499512	0.21875	0.374756
loc1350	0.169922	0.0625	0.155485
loc1351	0.390137	0.21875	0.314033
loc1352	0.390137	0.21875	0.314033
loc1353	0.194824	0.03125	0.175846
loc1354	0.169922	0.0625	0.155485
loc1355	0.169922	0.0625	0.155485
loc1356	0.169922	0.0625	0.155485
loc1357	0.169922	0.0625	0.155485
loc1358	0.169922	0.0625	0.155485
loc1359	0.492188	0.3125	0.371063
loc1360	0.492188	0.3125	0.371063
loc1361	0.32373	0.28125	0.27133
loc1362	0.304688	0.25	0.25827
loc1363	0.117188	0.125	0.110321
loc1364	0.32373	0.40625	0.27133
loc1365	0.194824	0.21875	0.175846
loc1366	0.375	0.1875	0.304688
loc1367	0.194824	0.03125	0.175846
loc1368	0.304688	0.1875	0.25827
loc1369	0.21875	0.125	0.194824
loc1370	0.194824	0.15625	0.175846
loc1371	0.390137	0.21875	0.314033
loc1372	0.21875	0.1875	0.194824
loc1373	0.169922	0.125	0.155485
loc1374	0.169922	0.0625	0.155485
loc1375	0.194824	0.15625	0.175846
loc1376	0.117188	0.0625	0.110321
loc1377	0.482422	0.375	0.366056
loc1378	0.404297	0.1875	0.322569
loc1379	0.404297	0.1875	0.322569
loc1380	0.32373	0.28125	0.27133
loc1381	0.304688	0.25	0.25827
loc1382	0.304688	0.25	0.25827
loc1383	0.482422	0.375	0.366056
loc1384	0.482422	0.375	0.366056
loc1385	0.194824	0.09375	0.175846
loc1386	0.169922	0	0.155485
loc1387	0.32373	0.21875	0.27133
loc1388	0.169922	0	0.155485
loc1389	0.144043	0.03125	0.133669
loc1390	0.263672	0	0.22891
loc1391	0.169922	0	0.155485
loc1392	0.498047	0.25	0.374022
loc1393	0.169922	0.0625	0.155485
loc1394	0.304688	0.1875	0.25827
loc1395	0.304688	0.1875	0.25827
loc1396	0.169922	0.0625	0.155485
loc1397	0.241699	0.28125	0.21249
loc1398	0.390137	0.21875	0.314033
loc1399	0.404297	0.25	0.322569
loc1400	0.495605	0.28125	0.372793
loc1401	0.194824	0.09375	0.175846
loc1402	0.241699	0.15625	0.21249
loc1403	0.169922	0.0625	0.155485
loc1404	0.284668	0.15625	0.24415
loc1405	0.495605	0.34375	0.372793
loc1406	0.169922	0.0625	0.155485
loc1407	0.144043	0.15625	0.133669
loc1408	0.169922	0.125	0.155485
loc1409	0.169922	0.1875	0.155485
loc1410	0.169922	0.1875	0.155485
loc1411	0.241699	0.28125	0.21249
loc1412	0.284668	0.34375	0.24415
loc1413	0.241699	0.28125	0.21249
loc1414	0.263672	0.125	0.22891
loc1415	0.460449	0.15625	0.354442
loc1416	0.341797	0.1875	0.283384
loc1417	0.440918	0.15625	0.343714
loc1418	0.144043	0.15625	0.133669
loc1419	0.144043	0.15625	0.133669
loc1420	0.375	0.125	0.304688
loc1421	0.32373	0.03125	0.27133
loc1422	0.117188	0	0.110321
loc1423	0.341797	0.1875	0.283384
loc1424	0.117188	0	0.110321
loc1425	0.117188	0.125	0.110321
loc1426	0.341797	0.25	0.283384
loc1427	0.21875	0.0625	0.194824
loc1428	0.341797	0.1875	0.283384
loc1429	0.358887	0.15625	0.294487
loc1430	0.358887	0.15625	0.294487
loc1431	0.117188	0.125	0.110321
loc1432	0.460449	0.03125	0.354442
loc1433	0.144043	0.03125	0.133669
loc1434	0.390137	0.09375	0.314033
loc1435	0.144043	0.15625	0.133669
loc1436	0.476074	0.15625	0.362751
loc1437	0.194824	0.09375	0.175846
loc1438	0.32373	0.09375	0.27133
loc1439	0.194824	0.03125	0.175846
loc1440	0.495605	0.34375	0.372793
loc1441	0.144043	0.03125	0.133669
loc1442	0.194824	0.15625	0.175846
loc1443	0.144043	0.09375	0.133669
loc1444	0.358887	0.21875	0.294487
loc1445	0.492188	0.3125	0.371063
loc1446	0.169922	0.0625	0.155485
loc1447	0.169922	0.0625	0.155485
loc1448	0.169922	0.0625	0.155485
loc1449	0.169922	0.0625	0.155485
loc1450	0.194824	0.21875	0.175846
loc1451	0.492188	0.375	0.371063
loc1452	0.194824	0.21875	0.175846
loc1453	0.32373	0.21875	0.27133
loc1454	0.404297	0.1875	0.322569
loc1455	0.498047	0.25	0.374022
loc1456	0.117188	0.125	0.110321
loc1457	0.21875	0.25	0.194824
loc1458	0.169922	0.0625	0.155485
loc1459	0.169922	0.0625	0.155485
loc1460	0.487793	0.28125	0.368822
loc1461	0.487793	0.28125	0.368822
loc1462	0.144043	0.09375	0.133669
loc1463	0.144043	0.09375	0.133669
loc1464	0.144043	0.09375	0.133669
loc1465	0.144043	0.09375	0.133669
loc1466	0.144043	0.09375	0.133669
loc1467	0.117188	0	0.110321
loc1468	0.194824	0.03125	0.175846
loc1469	0.169922	0	0.155485
loc1470	0.460449	0.15625	0.354442
loc1471	0.263672	0.1875	0.22891
loc1472	0.117188	0.125	0.110321
loc1473	0.429688	0.1875	0.337372
loc1474	0.263672	0.1875	0.22891
loc1475	0.117188	0	0.110321
loc1476	0.263672	0.125	0.22891
loc1477	0.284668	0.21875	0.24415
loc1478	0.169922	0.0625	0.155485
loc1479	0.498047	0.4375	0.374022
loc1480	0.498047	0.4375	0.374022
loc1481	0.284668	0.15625	0.24415
loc1482	0.21875	0.125	0.194824
loc1483	0.476074	0.34375	0.362751
loc1484	0.194824	0.15625	0.175846
loc1485	0.117188	0.0625	0.110321
loc1486	0.263672	0.1875	0.22891
loc1487	0.46875	0.5	0.358887
loc1488	0.476074	0.46875	0.362751
loc1489	0.117188	0.125	0.110321
loc1490	0.375	0.25	0.304688
loc1491	0.194824	0.03125	0.175846
loc1492	0.169922	0.1875	0.155485
loc1493	0.404297	0.5625	0.322569
loc1494	0.241699	0.21875	0.21249
loc1495	0.263672	0.1875	0.22891
loc1496	0.460449	0.40625	0.354442
loc1497	0.117188	0	0.110321
loc1498	0.476074	0.21875	0.362751
loc1499	0.341797	0.1875	0.283384
loc1500	0.404297	0.1875	0.322569
loc1501	0.194824	0.15625	0.175846
loc1502	0.21875	0.0625	0.194824
loc1503	0.194824	0.09375	0.175846
loc1504	0.341797	0.25	0.283384
loc1505	0.440918	0.34375	0.343714
loc1506	0.429688	0.4375	0.337372
loc1507	0.169922	0.0625	0.155485
loc1508	0.117188	0.125	0.110321
loc1509	0.144043	0.09375	0.133669
loc1510	0.117188	0.125	0.110321
loc1511	0.144043	0.09375	0.133669
loc1512	0.144043	0.09375	0.133669
loc1513	0.390137	0.21875	0.314033
loc1514	0.390137	0.21875	0.314033
loc1515	0.375	0.1875	0.304688
loc1516	0.341797	0.125	0.283384
loc1517	0.390137	0.21875	0.314033
loc1518	0.117188	0	0.110321
loc1519	0.169922	0.0625	0.155485
loc1520	0.169922	0.0625	0.155485
loc1521	0.194824	0.03125	0.175846
loc1522	0.194824	0.03125	0.175846
loc1523	0.498047	0.1875	0.374022
loc1524	0.304688	0.1875	0.25827
loc1525	0.358887	0.28125	0.294487
loc1526	0.429688	0.4375	0.337372
loc1527	0.375	0.1875	0.304688
loc1528	0.495605	0.34375	0.372793
loc1529	0.498047	0.25	0.374022
loc1530	0.32373	0.28125	0.27133
loc1531	0.144043	0.03125	0.133669
loc1532	0.358887	0.21875	0.294487
loc1533	0.144043	0.15625	0.133669
loc1534	0.169922	0.125	0.155485
loc1535	0.499512	0.65625	0.374756
loc1536	0.358887	0.46875	0.294487
loc1537	0.375	0.5	0.304688
loc1538	0.341797	0.375	0.283384
loc1539	0.404297	0.5	0.322569
loc1540	0.32373	0.28125	0.27133
loc1541	0.241699	0.28125	0.21249
loc1542	0.482422	0.3125	0.366056
loc1543	0.144043	0.03125	0.133669
loc1544	0.241699	0.21875	0.21249
loc1545	0.194824	0.21875	0.175846
loc1546	0.21875	0.1875	0.194824
loc1547	0.46875	0.3125	0.358887
loc1548	0.241699	0.21875	0.21249
loc1549	0.341797	0.25	0.283384
loc1550	0.263672	0.25	0.22891
loc1551	0.241699	0.15625	0.21249
loc1552	0.498047	0.3125	0.374022
loc1553	0.263672	0.25	0.22891
loc1554	0.284668	0.21875	0.24415
loc1555	0.284668	0.28125	0.24415
loc1556	0.476074	0.21875	0.362751
loc1557	0.429688	0.25	0.337372
loc1558	0.304688	0.1875	0.25827
loc1559	0.460449	0.15625	0.354442
loc1560	0.144043	0.03125	0.133669
loc1561	0.5	0.375	0.375
loc1562	0.263672	0.125	0.22891
loc1563	0.144043	0.15625	0.133669
loc1564	0.304688	0.1875	0.25827
loc1565	0.169922	0.0625	0.155485
loc1566	0.487793	0.46875	0.368822
loc1567	0.390137	0.21875	0.314033
loc1568	0.390137	0.21875	0.314033
loc1569	0.117188	0.0625	0.110321
loc1570	0.404297	0.25	0.322569
loc1571	0.32373	0.21875	0.27133
loc1572	0.21875	0.1875	0.194824
loc1573	0.21875	0.1875	0.194824
loc1574	0.498047	0.375	0.374022
loc1575	0.499512	0.34375	0.374756
loc1576	0.390137	0.21875	0.314033
loc1577	0.144043	0.15625	0.133669
loc1578	0.117188	0.125	0.110321
loc1579	0.341797	0.1875	0.283384
loc1580	0.404297	0.0625	0.322569
loc1581	0.263672	0.125	0.22891
loc1582	0.32373	0.34375	0.27133
loc1583	0.358887	0.21875	0.294487
loc1584	0.21875	0.25	0.194824
loc1585	0.144043	0.03125	0.133669
loc1586	0.460449	0.28125	0.354442
loc1587	0.440918	0.34375	0.343714
loc1588	0.144043	0.15625	0.133669
loc1589	0.117188	0.0625	0.110321
loc1590	0.495605	0.28125	0.372793
loc1591	0.498047	0.25	0.374022
loc1592	0.169922	0.125	0.155485
loc1593	0.117188	0.0625	0.110321
loc1594	0.117188	0.0625	0.110321
loc1595	0.117188	0.0625	0.110321
loc1596	0.194824	0.15625	0.175846
loc1597	0.358887	0.09375	0.294487
loc1598	0.21875	0.0625	0.194824
loc1599	0.304688	0.1875	0.25827
loc1600	0.263672	0.125	0.22891
loc1601	0.32373	0.28125	0.27133
loc1602	0.32373	0.28125	0.27133
loc1603	0.241699	0.09375	0.21249
loc1604	0.41748	0.28125	0.330335
loc1605	0.169922	0.125	0.155485
loc1606	0.169922	0.125	0.155485
loc1607	0.117188	0	0.110321
loc1608	0.144043	0.03125	0.133669
loc1609	0.263672	0.1875	0.22891
loc1610	0.169922	0.0625	0.155485
loc1611	0.169922	0.0625	0.155485
loc1612	0.169922	0.125	0.155485
loc1613	0.169922	0.125	0.155485
loc1614	0.169922	0.0625	0.155485
loc1615	0.21875	0.1875	0.194824
loc1616	0.194824	0.15625	0.175846
loc1617	0.117188	0.0625	0.110321
loc1618	0.169922	0.125	0.155485
loc1619	0.117188	0.0625	0.110321
loc1620	0.194824	0.09375	0.175846
loc1621	0.460449	0.21875	0.354442
loc1622	0.460449	0.21875	0.354442
loc1623	0.21875	0.0625	0.194824
loc1624	0.487793	0.40625	0.368822
loc1625	0.169922	0.0625	0.155485
loc1626	0.499512	0.21875	0.374756
loc1627	0.169922	0.1875	0.155485
loc1628	0.194824	0.21875	0.175846
loc1629	0.194824	0.09375	0.175846
loc1630	0.263672	0.125	0.22891
loc1631	0.284668	0.15625	0.24415
loc1632	0.32373	0.21875	0.27133
loc1633	0.284668	0.21875	0.24415
loc1634	0.263672	0.3125	0.22891
loc1635	0.304688	0.25	0.25827
loc1636	0.284668	0.28125	0.24415
loc1637	0.284668	0.28125	0.24415
loc1638	0.375	0.4375	0.304688
loc1639	0.117188	0.0625	0.110321
loc1640	0.487793	0.46875	0.368822
loc1641	0.241699	0.15625	0.21249
loc1642	0.169922	0.0625	0.155485
loc1643	0.482422	0.4375	0.366056
loc1644	0.32373	0.34375	0.27133
loc1645	0.169922	0.0625	0.155485
loc1646	0.263672	0.25	0.22891
loc1647	0.117188	0.0625	0.110321
loc1648	0.117188	0.0625	0.110321
loc1649	0.476074	0.28125	0.362751
loc1650	0.169922	0.125	0.155485
loc1651	0.117188	0	0.110321
loc1652	0.169922	0.0625	0.155485
loc1653	0.451172	0.1875	0.349394
loc1654	0.460449	0.21875	0.354442
loc1655	0.440918	0.15625	0.343714
loc1656	0.169922	0.0625	0.155485
loc1657	0.304688	0	0.25827
loc1658	0.499512	0.09375	0.374756
loc1659	0.404297	0.25	0.322569
loc1660	0.482422	0.1875	0.366056
loc1661	0.263672	0.125	0.22891
loc1662	0.341797	0.375	0.283384
loc1663	0.263672	0.125	0.22891
loc1664	0.117188	0.0625	0.110321
loc1665	0.117188	0.0625	0.110321
loc1666	0.117188	0.0625	0.110321
loc1667	0.375	0.3125	0.304688
loc1668	0.263672	0.125	0.22891
loc1669	0.263672	0.125	0.22891
loc1670	0.341797	0.125	0.283384
loc1671	0.21875	0	0.194824
loc1672	0.499512	0.34375	0.374756
loc1673	0.263672	0.3125	0.22891
loc1674	0.194824	0.21875	0.175846
loc1675	0.169922	0.1875	0.155485
loc1676	0.169922	0.1875	0.155485
loc1677	0.169922	0.1875	0.155485
loc1678	0.117188	0.125	0.110321
loc1679	0.169922	0.1875	0.155485
loc1680	0.169922	0.1875	0.155485
loc1681	0.304688	0.25	0.25827
loc1682	0.144043	0.15625	0.133669
loc1683	0.117188	0.125	0.110321
loc1684	0.241699	0.21875	0.21249
loc1685	0.263672	0.1875	0.22891
loc1686	0.284668	0.21875	0.24415
loc1687	0.144043	0.15625	0.133669
loc1688	0.304688	0.25	0.25827
loc1689	0.169922	0.0625	0.155485
loc1690	0.241699	0.09375	0.21249
loc1691	0.304688	0.25	0.25827
loc1692	0.284668	0.21875	0.24415
loc1693	0.32373	0.21875	0.27133
loc1694	0.169922	0.0625	0.155485
loc1695	0.5	0.375	0.375
loc1696	0.460449	0.34375	0.354442
loc1697	0.241699	0.09375	0.21249
loc1698	0.460449	0.34375	0.354442
loc1699	0.32373	0.21875	0.27133
loc1700	0.241699	0.09375	0.21249
loc1701	0.21875	0.25	0.194824
loc1702	0.169922	0.1875	0.155485
loc1703	0.241699	0.28125	0.21249
loc1704	0.194824	0.03125	0.175846
loc1705	0.375	0.1875	0.304688
loc1706	0.304688	0.3125	0.25827
loc1707	0.304688	0.3125	0.25827
loc1708	0.169922	0.0625	0.155485
loc1709	0.495605	0.34375	0.372793
loc1710	0.241699	0.21875	0.21249
loc1711	0.390137	0.09375	0.314033
loc1712	0.487793	0.28125	0.368822
loc1713	0.390137	0.09375	0.314033
loc1714	0.194824	0.03125	0.175846
loc1715	0.21875	0.1875	0.194824
loc1716	0.304688	0.3125	0.25827
loc1717	0.284668	0.28125	0.24415
loc1718	0.284668	0.28125	0.24415
loc1719	0.358887	0.15625	0.294487
loc1720	0.117188	0.125	0.110321
loc1721	0.241699	0.15625	0.21249
loc1722	0.487793	0.34375	0.368822
loc1723	0.41748	0.28125	0.330335
loc1724	0.117188	0.125	0.110321
loc1725	0.476074	0.34375	0.362751
loc1726	0.117188	0.125	0.110321
loc1727	0.169922	0.1875	0.155485
loc1728	0.169922	0.1875	0.155485
loc1729	0.21875	0.1875	0.194824
loc1730	0.358887	0.46875	0.294487
loc1731	0.117188	0.125	0.110321
loc1732	0.117188	0.125	0.110321
loc1733	0.144043	0.15625	0.133669
loc1734	0.32373	0.21875	0.27133
loc1735	0.117188	0.125	0.110321
loc1736	0.440918	0.21875	0.343714
loc1737	0.144043	0.09375	0.133669
loc1738	0.41748	0.09375	0.330335
loc1739	0.144043	0.09375	0.133669
loc1740	0.144043	0.15625	0.133669
loc1741	0.117188	0.125	0.110321
loc1742	0.358887	0.15625	0.294487
loc1743	0.375	0.125	0.304688
loc1744	0.117188	0.0625	0.110321
loc1745	0.460449	0.28125	0.354442
loc1746	0.284668	0.09375	0.24415
loc1747	0.169922	0.1875	0.155485
loc1748	0.304688	0.375	0.25827
loc1749	0.284668	0.34375	0.24415
loc1750	0.241699	0.28125	0.21249
loc1751	0.169922	0.1875	0.155485
loc1752	0.241699	0.28125	0.21249
loc1753	0.375	0.1875	0.304688
loc1754	0.390137	0.15625	0.314033
loc1755	0.21875	0.125	0.194824
loc1756	0.390137	0.15625	0.314033
loc1757	0.304688	0.25	0.25827
loc1758	0.46875	0.125	0.358887
loc1759	0.117188	0.125	0.110321
loc1760	0.263672	0.25	0.22891
loc1761	0.32373	0.34375	0.27133
loc1762	0.32373	0.03125	0.27133
loc1763	0.304688	0.0625	0.25827
loc1764	0.495605	0.28125	0.372793
loc1765	0.341797	0.375	0.283384
loc1766	0.358887	0.40625	0.294487
loc1767	0.341797	0.1875	0.283384
loc1768	0.21875	0.125	0.194824
loc1769	0.495605	0.28125	0.372793
loc1770	0.263672	0.25	0.22891
loc1771	0.482422	0.3125	0.366056
loc1772	0.284668	0.21875	0.24415
loc1773	0.117188	0	0.110321
loc1774	0.304688	0.0625	0.25827
loc1775	0.117188	0	0.110321
loc1776	0.46875	0.25	0.358887
loc1777	0.117188	0	0.110321
loc1778	0.482422	0.25	0.366056
loc1779	0.482422	0.3125	0.366056
loc1780	0.460449	0.40625	0.354442
loc1781	0.46875	0.375	0.358887
loc1782	0.46875	0.375	0.358887
loc1783	0.46875	0.375	0.358887
loc1784	0.46875	0.375	0.358887
loc1785	0.284668	0.21875	0.24415
loc1786	0.487793	0.28125	0.368822
loc1787	0.46875	0.375	0.358887
loc1788	0.487793	0.28125	0.368822
loc1789	0.495605	0.28125	0.372793
loc1790	0.117188	0	0.110321
loc1791	0.46875	0.3125	0.358887
loc1792	0.304688	0.25	0.25827
loc1793	0.460449	0.34375	0.354442
loc1794	0.241699	0.09375	0.21249
loc1795	0.241699	0.09375	0.21249
loc1796	0.241699	0.09375	0.21249
loc1797	0.263672	0.1875	0.22891
loc1798	0.263672	0.25	0.22891
loc1799	0.169922	0.125	0.155485
loc1800	0.284668	0.34375	0.24415
loc1801	0.117188	0.125	0.110321
loc1802	0.284668	0.28125	0.24415
loc1803	0.117188	0.0625	0.110321
loc1804	0.41748	0.15625	0.330335
loc1805	0.498047	0.3125	0.374022
loc1806	0.117188	0.125	0.110321
loc1807	0.117188	0.125	0.110321
loc1808	0.21875	0.1875	0.194824
loc1809	0.144043	0.15625	0.133669
loc1810	0.284668	0.28125	0.24415
loc1811	0.241699	0.15625	0.21249
loc1812	0.263672	0.25	0.22891
loc1813	0.482422	0.3125	0.366056
loc1814	0.117188	0	0.110321
loc1815	0.117188	0	0.110321
loc1816	0.241699	0.15625	0.21249
loc1817	0.358887	0.21875	0.294487
loc1818	0.358887	0.21875	0.294487
loc1819	0.358887	0.21875	0.294487
loc1820	0.358887	0.21875	0.294487
loc1821	0.390137	0.21875	0.314033
loc1822	0.144043	0.09375	0.133669
loc1823	0.144043	0.03125	0.133669
loc1824	0.341797	0.1875	0.283384
loc1825	0.284668	0.21875	0.24415
loc1826	0.21875	0.1875	0.194824
loc1827	0.492188	0.375	0.371063
loc1828	0.144043	0.03125	0.133669
loc1829	0.169922	0.1875	0.155485
loc1830	0.304688	0.25	0.25827
loc1831	0.358887	0.15625	0.294487
loc1832	0.144043	0.03125	0.133669
loc1833	0.169922	0.1875	0.155485
loc1834	0.499512	0.21875	0.374756
loc1835	0.460449	0.21875	0.354442
loc1836	0.169922	0.0625	0.155485
loc1837	0.46875	0.25	0.358887
loc1838	0.144043	0.03125	0.133669
loc1839	0.194824	0.21875	0.175846
loc1840	0.144043	0.03125	0.133669
loc1841	0.117188	0	0.110321
loc1842	0.482422	0.375	0.366056
loc1843	0.41748	0.34375	0.330335
loc1844	0.169922	0.1875	0.155485
loc1845	0.487793	0.40625	0.368822
loc1846	0.41748	0.34375	0.330335
loc1847	0.169922	0.1875	0.155485
loc1848	0.169922	0.125	0.155485
loc1849	0.169922	0.1875	0.155485
loc1850	0.169922	0.1875	0.155485
loc1851	0.32373	0.21875	0.27133
loc1852	0.169922	0.125	0.155485
loc1853	0.169922	0.125	0.155485
loc1854	0.117188	0	0.110321
loc1855	0.440918	0.34375	0.343714
loc1856	0.304688	0.3125	0.25827
loc1857	0.169922	0.1875	0.155485
loc1858	0.440918	0.34375	0.343714
loc1859	0.476074	0.34375	0.362751
loc1860	0.144043	0.03125	0.133669
loc1861	0.284668	0.28125	0.24415
loc1862	0.495605	0.28125	0.372793
loc1863	0.341797	0.125	0.283384
loc1864	0.492188	0.375	0.371063
loc1865	0.263672	0.25	0.22891
loc1866	0.117188	0	0.110321
loc1867	0.117188	0	0.110321
loc1868	0.144043	0.03125	0.133669
loc1869	0.21875	0.1875	0.194824
loc1870	0.476074	0.34375	0.362751
loc1871	0.117188	0.125	0.110321
loc1872	0.144043	0.03125	0.133669
loc1873	0.358887	0.21875	0.294487
loc1874	0.117188	0.125	0.110321
loc1875	0.358887	0.15625	0.294487
loc1876	0.482422	0.3125	0.366056
loc1877	0.241699	0.15625	0.21249
loc1878	0.117188	0.0625	0.110321
loc1879	0.304688	0.25	0.25827
loc1880	0.304688	0.25	0.25827
loc1881	0.284668	0.28125	0.24415
loc1882	0.117188	0.0625	0.110321
loc1883	0.263672	0.25	0.22891
loc1884	0.169922	0.125	0.155485
loc1885	0.263672	0.25	0.22891
loc1886	0.21875	0.125	0.194824
loc1887	0.46875	0.375	0.358887
loc1888	0.169922	0	0.155485
loc1889	0.169922	0	0.155485
loc1890	0.41748	0.34375	0.330335
loc1891	0.117188	0	0.110321
loc1892	0.263672	0.1875	0.22891
loc1893	0.241699	0.15625	0.21249
loc1894	0.499512	0.34375	0.374756
loc1895	0.451172	0.375	0.349394
loc1896	0.499512	0.40625	0.374756
loc1897	0.284668	0.28125	0.24415
loc1898	0.440918	0.34375	0.343714
loc1899	0.144043	0.03125	0.133669
loc1900	0.144043	0.03125	0.133669
loc1901	0.169922	0.0625	0.155485
loc1902	0.144043	0.03125	0.133669
loc1903	0.495605	0.65625	0.372793
loc1904	0.460449	0.59375	0.354442
loc1905	0.169922	0	0.155485
loc1906	0.284668	0.15625	0.24415
loc1907	0.144043	0.03125	0.133669
loc1908	0.21875	0.0625	0.194824
loc1909	0.144043	0.03125	0.133669
loc1910	0.487793	0.28125	0.368822
loc1911	0.495605	0.28125	0.372793
loc1912	0.263672	0.25	0.22891
loc1913	0.241699	0.09375	0.21249
loc1914	0.304688	0.3125	0.25827
loc1915	0.169922	0.0625	0.155485
loc1916	0.241699	0.15625	0.21249
loc1917	0.492188	0.375	0.371063
loc1918	0.169922	0.0625	0.155485
loc1919	0.304688	0.125	0.25827
loc1920	0.169922	0.0625	0.155485
loc1921	0.169922	0.125	0.155485
loc1922	0.451172	0.25	0.349394
loc1923	0.460449	0.21875	0.354442
loc1924	0.21875	0.125	0.194824
loc1925	0.117188	0.125	0.110321
loc1926	0.304688	0.25	0.25827
loc1927	0.492188	0.3125	0.371063
loc1928	0.476074	0.28125	0.362751
loc1929	0.498047	0.3125	0.374022
loc1930	0.194824	0.09375	0.175846
loc1931	0.144043	0.09375	0.133669
loc1932	0.144043	0.15625	0.133669
loc1933	0.263672	0.25	0.22891
loc1934	0.495605	0.34375	0.372793
loc1935	0.41748	0.09375	0.330335
loc1936	0.476074	0.21875	0.362751
loc1937	0.21875	0.1875	0.194824
loc1938	0.241699	0.15625	0.21249
loc1939	0.241699	0.15625	0.21249
loc1940	0.21875	0.1875	0.194824
loc1941	0.263672	0.1875	0.22891
loc1942	0.498047	0.3125	0.374022
loc1943	0.498047	0.3125	0.374022
loc1944	0.46875	0.1875	0.358887
loc1945	0.263672	0.125	0.22891
loc1946	0.451172	0.25	0.349394
loc1947	0.169922	0.125	0.155485
loc1948	0.169922	0.0625	0.155485
loc1949	0.451172	0.25	0.349394
loc1950	0.169922	0.0625	0.155485
loc1951	0.117188	0.0625	0.110321
loc1952	0.21875	0.25	0.194824
loc1953	0.117188	0.125	0.110321
loc1954	0.117188	0.125	0.110321
loc1955	0.169922	0.1875	0.155485
loc1956	0.404297	0.5625	0.322569
loc1957	0.144043	0.15625	0.133669
loc1958	0.358887	0.46875	0.294487
loc1959	0.358887	0.46875	0.294487
loc1960	0.32373	0.40625	0.27133
loc1961	0.263672	0.125	0.22891
loc1962	0.117188	0	0.110321
loc1963	0.169922	0.1875	0.155485
loc1964	0.263672	0.25	0.22891
loc1965	0.440918	0.34375	0.343714
loc1966	0.263672	0.25	0.22891
loc1967	0.169922	0.1875	0.155485
loc1968	0.194824	0.15625	0.175846
loc1969	0.144043	0.15625	0.133669
loc1970	0.117188	0.125	0.110321
loc1971	0.144043	0.15625	0.133669
loc1972	0.144043	0.15625	0.133669
loc1973	0.117188	0.125	0.110321
loc1974	0.144043	0.15625	0.133669
loc1975	0.482422	0.3125	0.366056
loc1976	0.304688	0.0625	0.25827
loc1977	0.117188	0.125	0.110321
loc1978	0.263672	0.3125	0.22891
loc1979	0.263672	0.125	0.22891
loc1980	0.341797	0.25	0.283384
loc1981	0.284668	0.34375	0.24415
loc1982	0.117188	0.125	0.110321
loc1983	0.341797	0.4375	0.283384
loc1984	0.341797	0.4375	0.283384
loc1985	0.117188	0.125	0.110321
loc1986	0.284668	0.28125	0.24415
loc1987	0.194824	0.21875	0.175846
loc1988	0.263672	0.125	0.22891
loc1989	0.21875	0.25	0.194824
loc1990	0.144043	0.09375	0.133669
loc1991	0.46875	0.4375	0.358887
loc1992	0.263672	0.25	0.22891
loc1993	0.194824	0.09375	0.175846
loc1994	0.499512	0.46875	0.374756
loc1995	0.499512	0.46875	0.374756
loc1996	0.460449	0.34375	0.354442
loc1997	0.499512	0.46875	0.374756
loc1998	0.451172	0.4375	0.349394
[truncated: 5,012 more rows]
